# Supplementary material for: CO2 Adsorption Behaviors of Biomass-Based Activated Carbons Prepared by a Microwave/Steam Activation Technique for Molecular Sieve
Source: Materials (Basel). 2023 Aug 15;16(16):5625. doi: 10.3390/ma16165625 (PMC10456295; doi:10.3390/ma16165625)
Supplement: Supplementary file 1 [file materials-16-05625-s001.zip]

Archive with 1 entries (1 files):
- materials-2554327-supplementary.pdf
